# Supplementary material for: Taxonomically Informed Scoring Enhances Confidence in Natural Products Annotation
Source: Front Plant Sci. 2019 Oct 25;10:1329. doi: 10.3389/fpls.2019.01329 (PMC6824209; doi:10.3389/fpls.2019.01329)
Supplement: Supplementary file 1 [file DataSheet_1.xlsx]

## Sheet: 1772
Cluster ID	Structure	Short IK	Molecule Name	Family	Genus	Species	Family Score	Genus Score	Species Score	Max Taxo Score	Spectral Score	Normalized Spectral Score	Combined Spectral+Taxo Score	Rank Initial	Rank Final
1772		OUTYMWDDJORZOH	Predicentrine	Papaveraceae	Glaucium	Glaucium oxylobum	0.81	1.62	0	1.62	0.36	0.23	1.85	9	1
1772		QELDJEKNFOQJOY	Isocorydine	Papaveraceae	Glaucium	NA	0.81	1.62	0	1.62	0.34	0.22	1.84	11	2
1772		KDFKJOFJHSVROC	Isocorypalmine	Papaveraceae	Glaucium	Glaucium fimbrilligerum	0.81	1.62	0	1.62	0.3	0.14	1.76	28	3
1772		JADHMUPTWPBTMT	Secosarcocapnidine Me ether, N-De-Me	Papaveraceae	Sarcocapnos	Sarcocapnos crassifolia	0.81	0	0	0.81	0.4	0.32	1.13	1	4
1772		WNBUTZHPPULVTP	Secocularidine Me ether, N-de-Me	Papaveraceae	Ceratocapnos	Ceratocapnos claviculata	0.81	0	0	0.81	0.39	0.29	1.1	2	5
